# Supplementary material for: Discovery of novel neutral glycosphingolipids in cereal crops: rapid profiling using reversed-phased HPLC–ESI–QqTOF with parallel reaction monitoring
Source: Sci Rep. 2023 Dec 19;13:22560. doi: 10.1038/s41598-023-49981-7 (PMC10728066; doi:10.1038/s41598-023-49981-7)
Supplement: Supplementary file 2 — Supplementary Table S1. [file 41598_2023_49981_MOESM2_ESM.xlsx]

## Sheet: Sheet1
Supplementary Table 1: Integrated and normalised peak intensities of detected oligohexosylceramides (OHCs) in Control and Salt (250 mM NaCl) treated Barley roots. Four ( n= 4) biological replicates were used per group (Control = C, S = Salt). Integrated peak intensities were normalised per mg of fresh weight barely roots.
Goup	Control				Salt				Integrated and normalised (per mg fresh weight) peak intensities of detected OHCs from Control and Salt treated groups
OHC	C1	C2	C3	C4	S1	S2	S3	S4
DiHexCer(t18:1/16:0-OH)	62646.7	36691.8	71587	65608.1	82303	53802.4	56507.8	58561.1
DiHexCer(d18:2/16:0-OH)	50516.4	69052.5	90596.4	53232	56872.9	48283.9	46961	56617.6
DiHexCer(t18:1/18:0-OH)	260750	269378	286606	292559	129973	108426	119761	152568
DiHexCer(t18:1/20:0-OH)	8540.62	7316.29	6935.78	4950.43	38212.8	25842.1	21010.5	26749.5
DiHexCer(t18:1/20:1-OH)	17353.5	18171.6	15038.5	18850.3	12079.4	10081.9	7758.12	10408.3
DiHexCer(t18:1/22:0-OH)	54830.9	82615.3	74055.6	52901.3	97612.2	91970.1	60524.7	59172.5
DiHexCer(t18:1/22:1-OH)	34301.3	35814.4	34447.8	33304	33325.1	35399	23254.9	28624.2
DiHexCer(t18:1/24:0-OH)	73318.2	121835	97318.3	69399.4	75461.5	67340.7	64676	70424.3
DiHexCer(t18:1/24:1-OH)	389215	588101	529415	396207	417750	407015	323231	385709
DiHexCer(d18:2/24:1-OH)	0	0	0	0	0	0	0	0
DiHexCer(t18:1/26:0-OH)	0	0	0	0	0	0	0	0
DiHexCer(t18:1/26:1-OH)	28875.1	36687.9	53443.2	39668.7	37280.2	46380.2	46755.5	54002.7
TriHexCer(t18:1/16:0-OH)	14826.6	18571.9	18676.1	18469.1	24213.1	19785.6	12921.4	16998.6
TriHexCer(d18:2/16:0-OH)	32995.7	44919.8	31887	34666.5	39834.3	32078.2	32406.2	35503.4
TriHexCer(t18:1/18:0-OH)	5210.13	7702.29	6225.55	5158.27	3804.78	3187.38	4072.96	4154
TriHexCer(t18:1/20:0-OH)	8930.68	13740.8	11829.2	11183.5	12756.8	10163.6	10875.6	13929
TriHexCer(t18:1/20:1-OH)	0	0	0	0	0	0	0	0
TriHexCer(t18:1/22:0-OH)	45477.5	53850.7	54338.7	41613.8	35920.1	36091.5	30029.8	42144.8
TriHexCer(t18:1/22:1-OH)	43463.7	51527.4	37755.7	44915.4	45725.9	30854.4	31261	31206.7
TriHexCer(t18:1/24:0-OH)	80840.9	108288	109307	83063.1	72023.9	72563.7	68733.5	78182.5
TriHexCer(t18:1/24:1-OH)	543717	843235	741623	594302	474125	506730	451322	522473
TriHexCer(d18:2/24:1-OH)	7210.51	7107.89	10526.4	5009.95	4151.98	6651.38	4235.04	5351.93
TriHexCer(t18:1/26:0-OH)	26056.7	20384.7	27992.8	29792.5	12294.5	15522.1	17021.9	14984.9
TriHexCer(t18:1/26:1-OH)	105992	113767	140270	120010	132490	128846	131928	122120
TetraHexCer(t18:1/16:0-OH)	85060.1	110804	88286.7	91540.4	74548	71461.4	73319.4	77743.7
TetraHexCer(d18:2/16:0-OH)	199617	223636	202168	225687	172034	192824	165707	196768
TetraHexCer(t18:1/18:0-OH)	9879.92	16556.7	10727	11811.9	14023.5	11549.9	9166.31	7516.3
TetraHexCer(t18:1/20:0-OH)	113459	146460	124772	109069	135996	103823	103790	111641
TetraHexCer(t18:1/20:1-OH)	29898.2	42942.5	34729.9	32072.5	39888.3	35984.4	37031.6	45234.6
TetraHexCer(t18:1/22:0-OH)	424573	579970	483212	404143	533517	467554	474104	543248
TetraHexCer(t18:1/22:1-OH)	238563	316474	236022	265133	206014	177836	225150	264433
TetraHexCer(t18:1/24:0-OH)	1.17483e+06	1.77565e+06	1.55678e+06	1.05707e+06	1.34937e+06	1.25525e+06	1.12791e+06	1.38592e+06
TetraHexCer(t18:1/24:1-OH)	4.52666e+06	4.22989e+06	3.41435e+06	4.16453e+06	2.38837e+06	2.49623e+06	3.51148e+06	2.87553e+06
TetraHexCer(d18:2/24:1-OH)	51973.8	67812.6	63767	47468	37578.3	46071.7	42861.4	43583.4
TetraHexCer(t18:1/26:0-OH)	110066	143577	122943	127782	119820	122442	118177	111957
TetraHexCer(t18:1/26:1-OH)	252954	418665	390826	271913	253490	269138	258300	295693
PentaHexCer(t18:1/16:0-OH)	125871	85668.8	86957.8	110838	49747.3	41591.3	50984.2	40293.5
PentaHexCer(d18:2/16:0-OH)	0	0	0	0	0	0	0	0
PentaHexCer(t18:1/18:0-OH)	0	0	0	0	0	0	0	0
PentaHexCer(t18:1/20:0-OH)	12300.9	16790.3	10774.6	11277.1	15286.9	8684.67	12856.2	15427.3
PentaHexCer(t18:1/20:1-OH)	20903.8	29000	25645.8	27033.7	20674.2	13007.2	19338.5	22166.9
PentaHexCer(t18:1/22:0-OH)	32647.1	32239.6	34400.5	31013.2	39543.5	32912.5	34606.4	33869.2
PentaHexCer(t18:1/22:1-OH)	89666.7	151093	109592	96818	137330	123335	136582	142306
PentaHexCer(t18:1/24:0-OH)	97692.3	156595	127088	85007.9	139625	123200	105710	121271
PentaHexCer(t18:1/24:1-OH)	192933	206140	177894	247592	248342	205447	274121	228363
PentaHexCer(d18:2/24:1-OH)	0	0	0	0	0	0	0	0
PentaHexCer(t18:1/26:0-OH)	2952.23	3327.28	3139.75	1679.48	2002.96	1935.07	2674.23	2204.08
PentaHexCer(t18:1/26:1-OH)	30966.7	48166.6	43590.1	24779	21306.9	38033.7	30865.3	31948.7
