# Supplementary material for: Discovery of novel neutral glycosphingolipids in cereal crops: rapid profiling using reversed-phased HPLC–ESI–QqTOF with parallel reaction monitoring
Source: Sci Rep. 2023 Dec 19;13:22560. doi: 10.1038/s41598-023-49981-7 (PMC10728066; doi:10.1038/s41598-023-49981-7)
Supplement: Supplementary file 3 — Supplementary Table S2. [file 41598_2023_49981_MOESM3_ESM.xlsx]

## Sheet: Sheet1
Supplementary Table 2: List of oligohexosylceramides (OHCs) profiled in barley roots using HPLC-ESI-QqTOF. List of compounds, molecular formula, retention times (RTs), different forms of precursor ions ([M+H]+, [M+NH4]+, [M+Na]+, [M+K]+, [M+NH4+H]2+, [M+Na+H]2+, [M+K+H]2+, [M-H]-), collision energies (CE) and characteristic product ions. The selected precursor ion for targeted PRM assay is bolded.
No.	Compound	Molecular Formula	RT	[M+H]+	[M+NH4]+	[M+Na]+	[M+K]+	[M+NH4+H]2+	[M+Na+H]2+	[M+K+H]2+	[M-H]-	Precursion ions chosen for PRM	Collision Energy for PRM	Product ions
1	DiHexCer(t18:1/26:1-OH)	C56H105NO15	16.4	1032.76	1049.78	1054.74	1070.71	525.395	527.873	535.86	1030.74	1032.76	+30v	870.703	708.651
2	TriHexCer(t18:1/26:1-OH)	C62H115NO20	15.5	1194.81	1211.84	1216.79	1232.76	606.422	608.899	616.886	1192.79	1194.81	+30v	1032.76	870.703	708.651
3	TetraHexCer(t18:1/26:1-OH)	C68H125NO25	14.9	1356.86	1373.89	1378.84	1394.82	687.448	689.926	697.913	1354.85	687.448	+30v	1194.81	1032.76	870.703	708.651
4	PentaHexCer(t18:1/26:1-OH)	C74H135NO30	14.3	1518.91	1535.94	1540.9	1556.87	768.474	770.952	778.939	1516.9	768.474	+30v	1356.86	1194.81	1032.76	870.703	708.651
5	DiHexCer(t18:1/24:1-OH)	C54H101NO15	14.7	1004.73	1021.75	1026.71	1042.68	511.38	513.857	521.844	1002.71	1004.73	+30v	842.672	680.619
6	TriHexCer(t18:1/24:1-OH)	C60H111NO20	14.1	1166.78	1183.8	1188.76	1204.73	592.406	594.884	602.871	1164.76	1166.78	+30v	1004.73	842.672	680.619
7	TetraHexCer(t18:1/24:1-OH)	C66H121NO25	13.5	1328.83	1345.86	1350.81	1366.79	673.433	675.91	683.897	1326.82	673.433	+30v	1166.78	1004.73	842.672	680.619
8	PentaHexCer(t18:1/24:1-OH)	C72H131NO30	13	1490.88	1507.91	1512.86	1528.84	754.459	756.936	764.923	1488.87	754.459	+30v	1328.83	1166.78	1004.73	842.672	680.619
9	DiHexCer(t18:1/22:1-OH)	C52H97NO15	13.3	976.694	993.72	998.676	1014.65	497.364	499.842	507.829	974.678	976.694	+30v	814.641	652.588
10	TriHexCer(t18:1/22:1-OH)	C58H107NO20	12.7	1138.75	1155.77	1160.73	1176.7	578.39	580.868	588.855	1136.73	1138.75	+30v	976.694	814.641	652.588
11	TetraHexCer(t18:1/22:1-OH)	C64H117NO25	12.1	1300.8	1317.83	1322.78	1338.76	659.417	661.894	669.881	1298.78	659.417	+30v	1138.75	976.694	814.641	652.588
12	PentaHexCer(t18:1/22:1-OH)	C70H127NO30	11.5	1462.85	1479.88	1484.83	1500.81	740.443	742.921	750.908	1460.84	740.443	+30v	1300.8	1138.75	976.694	814.641	652.588
13	DiHexCer(t18:1/20:1-OH)	C50H93NO15	11.8	948.662	965.689	970.644	986.618	483.348	485.826	493.813	946.647	948.662	+30v	786.61	624.557
14	TriHexCer(t18:1/20:1-OH)	C56H103NO20	11.1	1110.72	1127.74	1132.7	1148.67	564.375	566.852	574.839	1108.7	1110.72	+30v	948.662	786.61	624.557
15	TetraHexCer(t18:1/20:1-OH)	C62H113NO25	10.5	1272.77	1289.79	1294.75	1310.72	645.401	647.879	655.866	1270.75	645.401	+30v	1110.72	948.662	786.61	624.557
16	PentaHexCer(t18:1/20:1-OH)	C68H123NO30	9.9	1434.82	1451.85	1456.8	1472.78	726.428	728.905	736.892	1432.81	726.428	+30v	1272.77	1110.72	948.662	786.61	624.557
17	DiHexCer(t18:1/26:0-OH)	C56H107NO15	18.6	1034.77	1051.8	1056.75	1072.73	526.403	528.881	536.868	1032.76	1034.77	+30v	872.719	710.666
18	TriHexCer(t18:1/26:0-OH)	C62H117NO20	17.3	1196.82	1213.85	1218.81	1234.78	607.43	609.907	617.894	1194.81	1196.82	+30v	1034.77	872.719	710.666
19	TetraHexCer(t18:1/26:0-OH)	C68H127NO25	16.5	1358.88	1375.9	1380.86	1396.83	688.456	690.934	698.921	1356.86	688.456	+30v	1196.82	1034.77	872.719	710.666
20	PentaHexCer(t18:1/26:0-OH)	C74H137NO30	15.8	1520.93	1537.96	1542.91	1558.89	769.482	771.96	779.947	1518.91	769.482	+30v	1358.88	1196.82	1034.77	872.719	710.666
21	DiHexCer(t18:1/24:0-OH)	C54H103NO15	16.3	1006.74	1023.77	1028.72	1044.7	512.388	514.865	522.852	1004.73	1006.74	+30v	844.688	682.635
22	TriHexCer(t18:1/24:0-OH)	C60H113NO20	15.4	1168.79	1185.82	1190.78	1206.75	593.414	595.892	603.879	1166.78	1168.79	+30v	1006.74	844.688	682.635
23	TetraHexCer(t18:1/24:0-OH)	C66H123NO25	14.8	1330.85	1347.87	1352.83	1368.8	674.441	676.918	684.905	1328.83	674.441	+30v	1168.79	1006.74	844.688	682.635
24	PentaHexCer(t18:1/24:0-OH)	C72H133NO30	14.3	1492.9	1509.93	1514.88	1530.85	755.467	757.944	765.931	1490.88	755.467	+30v	1330.85	1168.79	1006.74	844.688	682.635
25	DiHexCer(t18:1/22:0-OH)	C52H99NO15	14.6	978.709	995.736	1000.69	1016.67	498.372	500.85	508.837	976.694	978.709	+30v	816.657	654.604
26	TriHexCer(t18:1/22:0-OH)	C58H109NO20	14	1140.76	1157.79	1162.74	1178.72	579.398	581.876	589.863	1138.75	1140.76	+30v	978.71	816.657	654.604
27	TetraHexCer(t18:1/22:0-OH)	C64H119NO25	13.4	1302.82	1319.84	1324.8	1340.77	660.425	662.903	670.89	1300.8	660.425	+30v	1140.76	978.71	816.657	654.604
28	PentaHexCer(t18:1/22:0-OH)	C70H129NO30	12.8	1464.87	1481.89	1486.85	1502.82	741.451	743.929	751.916	1462.85	741.451	+30v	1302.81	1140.76	978.71	816.657	654.604
29	DiHexCer(t18:1/20:0-OH)	C50H95NO15	13.1	950.678	967.705	972.66	988.634	484.356	486.834	494.821	948.662	950.678	+30v	788.625	626.572
30	TriHexCer(t18:1/20:0-OH)	C56H105NO20	12.4	1112.73	1129.76	1134.71	1150.69	565.383	567.86	575.847	1110.72	1112.73	+30v	950.678	788.625	626.572
31	TetraHexCer(t18:1/20:0-OH)	C62H115NO25	11.8	1274.78	1291.81	1296.77	1312.74	646.409	648.887	656.874	1272.77	646.409	+30v	1112.73	950.678	788.625	626.572
32	PentaHexCer(t18:1/20:0-OH)	C68H125NO30	11.3	1436.84	1453.86	1458.82	1474.79	727.435	729.913	737.9	1434.82	727.435	+30v	1274.78	1112.73	950.678	788.625	626.572
33	DiHexCer(t18:1/18:0-OH)	C48H91NO15	11.4	922.647	939.673	944.629	960.603	470.341	472.818	480.805	920.631	922.647	+30v	760.594	598.541
34	TriHexCer(t18:1/18:0-OH)	C54H101NO20	10.6	1084.7	1101.73	1106.68	1122.66	551.367	553.845	561.832	1082.68	1084.7	+30v	922.647	760.594	598.541
35	TetraHexCer(t18:1/18:0-OH)	C60H111NO25	10.1	1246.75	1263.78	1268.73	1284.71	632.393	634.871	642.858	1244.74	632.393	+30v	1084.7	922.647	760.594	598.541
36	DiHexCer(t18:1/16:0-OH)	C46H87NO15	9.4	894.615	911.642	916.597	932.571	456.325	458.803	466.79	892.6	894.615	+30v	732.563	570.51
37	TriHexCer(t18:1/16:0-OH)	C52H97NO20	8.7	1056.67	1073.69	1078.65	1094.62	537.351	539.829	547.816	1054.65	1056.67	+30v	894.615	732.563	570.51
38	TetraHexCer(t18:1/16:0-OH)	C58H107NO25	8.1	1218.72	1235.75	1240.7	1256.68	618.378	620.855	628.842	1216.71	618.378	+30v	1056.67	894.615	732.563	570.51
39	PentaHexCer(t18:1/16:0-OH)	C64H117NO30	7.4	1380.77	1397.8	1402.76	1418.73	699.404	701.882	709.869	1378.76	699.404	+30v	1218.72	1056.67	894.615	732.563	570.51
40	DiHexCer(d18:2/16:0-OH)	C46H85NO14	10.2	876.605	893.631	898.587	914.561	447.32	449.797	457.784	874.589	876.605	+30v	714.552	552.499
41	TriHexCer(d18:2/16:0-OH)	C52H95NO19	9.4	1038.66	1055.68	1060.64	1076.61	528.346	530.824	538.811	1036.64	1038.66	+30v	876.605	714.552	`
42	TetraHexCer(d18:2/16:0-OH)	C58H105NO24	8.8	1200.71	1217.74	1222.69	1238.67	609.373	611.85	619.837	1198.7	609.373	+30v	1038.66	876.605	714.552	552.499
43	DiHexCer(d18:2/24:1-OH)	C54H99NO14	15.3	986.714	1003.74	1008.7	1024.67	502.374	504.852	512.839	984.699	986.714	+30v	824.662	662.609
44	TriHexCer(d18:2/24:1-OH)	C60H109NO19	14.6	1148.77	1165.79	1170.75	1186.72	583.401	585.879	593.866	1146.75	1148.77	+30v	986.715	824.662	662.609
45	TetraHexCer(d18:2/24:1-OH)	C66H119NO24	14	1310.82	1327.85	1332.8	1348.78	664.427	666.905	674.892	1308.8	1310.82	+30v	1148.77	986.715	824.662	662.609
